# Supplementary material for: Evaluation of Bi-Lateral Co-Infections and Antibiotic Resistance Rates among COVID-19 Patients
Source: Antibiotics (Basel). 2022 Feb 19;11(2):276. doi: 10.3390/antibiotics11020276 (PMC8868529; doi:10.3390/antibiotics11020276)
Supplement: Supplementary file 1 [file antibiotics-11-00276-s001.zip]

Archive with 1 entries (1 files):
- antibiotics-1586757-supplementary.pdf
